# Supplementary material for: The evolution and functional repertoire of translation proteins following the origin of life
Source: Biol Direct. 2010 Apr 8;5:15. doi: 10.1186/1745-6150-5-15 (PMC2873265; doi:10.1186/1745-6150-5-15)
Supplement: Additional file 1 — Supplementary Data 1. Tab-delimited tables of all folds from translation proteins with known structures organized by functional category. [file 1745-6150-5-15-S1.TXT]

Below, the fold, ancestry, and astral annotation for proteins in each functional category are presented as tab deliminated tables.

___Contents___
line 11: tRNA-related protein folds 
line 257: translation regulation protein folds
line 358: ribosomal protein folds

---------------------------


tRNA-RELATED PROTEIN FOLDS:

pdb ID	fold	ancestry	astral annotation
d2gj8a1	c.37.1.8	0.0%	Probable tRNA modification GTPase TrmE (MnmE), G domain {Escherichia coli [TaxId: 562]}
d2gj8a1	c.37.1.8	0.0%	Probable tRNA modification GTPase TrmE (MnmE), G domain {Escherichia coli [TaxId: 562]}
d1jjcb4	d.58.13.1	1.2%	Phenylalanyl-tRNA synthetase {Thermus thermophilus [TaxId: 274]}
d1r89a3	d.58.16.2	1.2%	tRNA nucleotidyltransferase, C-terminal domain {Archaeon Archaeoglobus fulgidus [TaxId: 2234]}
d1jjcb4	d.58.13.1	1.2%	Phenylalanyl-tRNA synthetase {Thermus thermophilus [TaxId: 274]}
d1r89a3	d.58.16.2	1.2%	tRNA nucleotidyltransferase, C-terminal domain {Archaeon Archaeoglobus fulgidus [TaxId: 2234]}
d1gpja3	d.58.39.1	1.2%	Glutamyl tRNA-reductase catalytic, N-terminal domain {Archaeon Methanopyrus kandleri [TaxId: 2320]}
d1r5ya_	c.1.20.1	1.8%	Queosine tRNA-guanine transglycosylase {Zymomonas mobilis [TaxId: 542]}
d1vhna_	c.1.4.1	1.8%	Putative flavin oxidoreducatase TM0096 {Thermotoga maritima [TaxId: 2336]}
d1iq8a1	c.1.20.1	1.8%	Archaeosine tRNA-guanine transglycosylase, N-terminal domain {Archaeon Pyrococcus horikoshii [TaxId: 53953]}
d1r5ya_	c.1.20.1	1.8%	Queosine tRNA-guanine transglycosylase {Zymomonas mobilis [TaxId: 542]}
d1iq8a1	c.1.20.1	1.8%	Archaeosine tRNA-guanine transglycosylase, N-terminal domain {Archaeon Pyrococcus horikoshii [TaxId: 53953]}
d1yt3a3	c.55.3.5	3.7%	Ribonuclease D, catalytic domain {Escherichia coli [TaxId: 562]}
d1b8aa1	b.40.4.1	4.4%	Aspartyl-tRNA synthetase (AspRS) {Archaeon Pyrococcus kodakaraensis [TaxId: 311400]}
d1l0wa1	b.40.4.1	4.4%	Aspartyl-tRNA synthetase (AspRS) {Thermus thermophilus, AspRS-1 [TaxId: 274]}
d1n9wa1	b.40.4.1	4.4%	Aspartyl-tRNA synthetase (AspRS) {Thermus thermophilus, AspRS-2 [TaxId: 274]}
d1jjcb3	b.40.4.4	4.4%	Domain B2 of PheRS-beta, PheT {Thermus thermophilus [TaxId: 274]}
d1pyba_	b.40.4.4	4.4%	Structure-specific tRNA-binding protein TRBP111 {Aquifex aeolicus [TaxId: 63363]}
d1eova1	b.40.4.1	4.4%	Aspartyl-tRNA synthetase (AspRS) {Baker's yeast (Saccharomyces cerevisiae) [TaxId: 4932]}
d1b8aa1	b.40.4.1	4.4%	Aspartyl-tRNA synthetase (AspRS) {Archaeon Pyrococcus kodakaraensis [TaxId: 311400]}
d1n9wa1	b.40.4.1	4.4%	Aspartyl-tRNA synthetase (AspRS) {Thermus thermophilus, AspRS-2 [TaxId: 274]}
d1l0wa1	b.40.4.1	4.4%	Aspartyl-tRNA synthetase (AspRS) {Thermus thermophilus, AspRS-1 [TaxId: 274]}
d1e1oa1	b.40.4.1	4.4%	Lysyl-tRNA synthetase (LysRS) {Escherichia coli, gene lysU [TaxId: 562]}
d1pxfa_	b.40.4.4	4.4%	Structure-specific tRNA-binding protein TRBP111 {Escherichia coli [TaxId: 562]}
d1pyba_	b.40.4.4	4.4%	Structure-specific tRNA-binding protein TRBP111 {Aquifex aeolicus [TaxId: 63363]}
d1im8a_	c.66.1.14	5.0%	Hypothetical protein HI0319 (YecO) {Haemophilus influenzae [TaxId: 727]}
d1i9ga_	c.66.1.13	5.0%	Probable methyltransferase Rv2118c {Mycobacterium tuberculosis [TaxId: 1773]}
d1o54a_	c.66.1.13	5.0%	Hypothetical protein TM0748 {Thermotoga maritima [TaxId: 2336]}
d1yb2a1	c.66.1.13	5.0%	Hypothetical protein Ta0852 {Thermoplasma acidophilum [TaxId: 2303]}
d1g8aa_	c.66.1.3	5.0%	Fibrillarin homologue {Archaeon Pyrococcus horikoshii [TaxId: 53953]}
d1nt2a_	c.66.1.3	5.0%	Fibrillarin homologue {Archaeon Archaeoglobus fulgidus [TaxId: 2234]}
d1yzha1	c.66.1.53	5.0%	tRNA (guanine-N(7)-)-methyltransferase TrmB {Streptococcus pneumoniae [TaxId: 1313]}
d1yzha1	c.66.1.53	5.0%	tRNA (guanine-N(7)-)-methyltransferase TrmB {Streptococcus pneumoniae [TaxId: 1313]}
d1irxa2	c.26.1.1	5.6%	Class I lysyl-tRNA synthetase {Archaeon Pyrococcus horikoshii [TaxId: 53953]}
d1gtra2	c.26.1.1	5.6%	Glutaminyl-tRNA synthetase (GlnRS) {Escherichia coli [TaxId: 562]}
d1u0bb2	c.26.1.1	5.6%	Cysteinyl-tRNA synthetase (CysRS) {Escherichia coli [TaxId: 562]}
d1ffya3	c.26.1.1	5.6%	Isoleucyl-tRNA synthetase (IleRS) {Staphylococcus aureus [TaxId: 1280]}
d1ilea3	c.26.1.1	5.6%	Isoleucyl-tRNA synthetase (IleRS) {Thermus thermophilus [TaxId: 274]}
d1iq0a2	c.26.1.1	5.6%	Arginyl-tRNA synthetase (ArgRS) {Thermus thermophilus [TaxId: 274]}
d1ivsa4	c.26.1.1	5.6%	Valyl-tRNA synthetase (ValRS) {Thermus thermophilus [TaxId: 274]}
d1h3na3	c.26.1.1	5.6%	Leucyl-tRNA synthetase (LeuRS) {Thermus thermophilus [TaxId: 274]}
d1h3fa1	c.26.1.1	5.6%	Tyrosyl-tRNA synthetase (TyrRS) {Thermus thermophilus [TaxId: 274]}
d1j1ua_	c.26.1.1	5.6%	Tyrosyl-tRNA synthetase (TyrRS) {Archaeon Methanococcus jannaschii [TaxId: 2190]}
d1jila_	c.26.1.1	5.6%	Tyrosyl-tRNA synthetase (TyrRS) {Staphylococcus aureus [TaxId: 1280]}
d1ni5a1	c.26.2.5	5.6%	tRNA-Ile-lysidine synthetase, TilS, N-terminal domain {Escherichia coli [TaxId: 562]}
d1wy5a1	c.26.2.5	5.6%	TilS-like protein Aq_1887 {Aquifex aeolicus [TaxId: 63363]}
d1i6la_	c.26.1.1	5.6%	Tryptophanyl-tRNA synthetase (TrpRS) {Bacillus stearothermophilus [TaxId: 1422]}
d1j09a2	c.26.1.1	5.6%	Glutamyl-tRNA synthetase (GluRS) {Thermus thermophilus [TaxId: 274]}
d1nzja_	c.26.1.1	5.6%	Glutamyl-Q tRNA-Asp synthetase YadB {Escherichia coli [TaxId: 562]}
d1pfva2	c.26.1.1	5.6%	Methionyl-tRNA synthetase (MetRS) {Escherichia coli [TaxId: 562]}
d1rqga2	c.26.1.1	5.6%	Methionyl-tRNA synthetase (MetRS) {Pyrococcus abyssi [TaxId: 29292]}
d2d5ba2	c.26.1.1	5.6%	Methionyl-tRNA synthetase (MetRS) {Thermus thermophilus [TaxId: 274]}
d1jila_	c.26.1.1	5.6%	Tyrosyl-tRNA synthetase (TyrRS) {Staphylococcus aureus [TaxId: 1280]}
d1h3fa1	c.26.1.1	5.6%	Tyrosyl-tRNA synthetase (TyrRS) {Thermus thermophilus [TaxId: 274]}
d1j1ua_	c.26.1.1	5.6%	Tyrosyl-tRNA synthetase (TyrRS) {Archaeon Methanococcus jannaschii [TaxId: 2190]}
d1n3la_	c.26.1.1	5.6%	Tyrosyl-tRNA synthetase (TyrRS) {Human (Homo sapiens) [TaxId: 9606]}
d1i6la_	c.26.1.1	5.6%	Tryptophanyl-tRNA synthetase (TrpRS) {Bacillus stearothermophilus [TaxId: 1422]}
d1r6ta2	c.26.1.1	5.6%	Tryptophanyl-tRNA synthetase (TrpRS) {Human (Homo sapiens) [TaxId: 9606]}
d1gtra2	c.26.1.1	5.6%	Glutaminyl-tRNA synthetase (GlnRS) {Escherichia coli [TaxId: 562]}
d1j09a2	c.26.1.1	5.6%	Glutamyl-tRNA synthetase (GluRS) {Thermus thermophilus [TaxId: 274]}
d1nzja_	c.26.1.1	5.6%	Glutamyl-Q tRNA-Asp synthetase YadB {Escherichia coli [TaxId: 562]}
d1irxa2	c.26.1.1	5.6%	Class I lysyl-tRNA synthetase {Archaeon Pyrococcus horikoshii [TaxId: 53953]}
d2d5ba2	c.26.1.1	5.6%	Methionyl-tRNA synthetase (MetRS) {Thermus thermophilus [TaxId: 274]}
d1pfva2	c.26.1.1	5.6%	Methionyl-tRNA synthetase (MetRS) {Escherichia coli [TaxId: 562]}
d1rqga2	c.26.1.1	5.6%	Methionyl-tRNA synthetase (MetRS) {Pyrococcus abyssi [TaxId: 29292]}
d1u0bb2	c.26.1.1	5.6%	Cysteinyl-tRNA synthetase (CysRS) {Escherichia coli [TaxId: 562]}
d1ilea3	c.26.1.1	5.6%	Isoleucyl-tRNA synthetase (IleRS) {Thermus thermophilus [TaxId: 274]}
d1ffya3	c.26.1.1	5.6%	Isoleucyl-tRNA synthetase (IleRS) {Staphylococcus aureus [TaxId: 1280]}
d1ivsa4	c.26.1.1	5.6%	Valyl-tRNA synthetase (ValRS) {Thermus thermophilus [TaxId: 274]}
d1h3na3	c.26.1.1	5.6%	Leucyl-tRNA synthetase (LeuRS) {Thermus thermophilus [TaxId: 274]}
d1f7ua2	c.26.1.1	5.6%	Arginyl-tRNA synthetase (ArgRS) {Baker's yeast (Saccharomyces cerevisiae) [TaxId: 4932]}
d1iq0a2	c.26.1.1	5.6%	Arginyl-tRNA synthetase (ArgRS) {Thermus thermophilus [TaxId: 274]}
d1ni5a1	c.26.2.5	5.6%	tRNA-Ile-lysidine synthetase, TilS, N-terminal domain {Escherichia coli [TaxId: 562]}
d2cula1	c.3.1.7	6.2%	GidA-related protein TTHA1897 {Thermus thermophilus [TaxId: 274]}
d1z7me1	c.94.1.1	9.4%	ATP phosphoribosyltransferase (ATP-PRTase, HisG), catalytic domain {Lactococcus lactis [TaxId: 1358]}
d1yt3a1	a.60.8.3	11.9%	Ribonuclease D {Escherichia coli [TaxId: 562]}
d1yt3a2	a.60.8.3	11.9%	Ribonuclease D {Escherichia coli [TaxId: 562]}
d1a6fa_	d.14.1.2	13.2%	RNase P protein {Bacillus subtilis [TaxId: 1423]}
d1nz0a_	d.14.1.2	13.2%	RNase P protein {Thermotoga maritima [TaxId: 2336]}
d1r6la1	d.14.1.4	13.2%	Ribonuclease PH, domain 1 {Pseudomonas aeruginosa [TaxId: 287]}
d1a6fa_	d.14.1.2	13.2%	RNase P protein {Bacillus subtilis [TaxId: 1423]}
d1nz0a_	d.14.1.2	13.2%	RNase P protein {Thermotoga maritima [TaxId: 2336]}
d1hc7a2	d.104.1.1	13.2%	Prolyl-tRNA synthetase (ProRS) {Thermus thermophilus [TaxId: 274]}
d1atia2	d.104.1.1	13.2%	Glycyl-tRNA synthetase (GlyRS) {Thermus thermophilus [TaxId: 274]}
d1j5wa_	d.104.1.1	13.2%	Glycyl-tRNA synthetase (GlyRS) alpha chain {Thermotoga maritima [TaxId: 2336]}
d1seta2	d.104.1.1	13.2%	Seryl-tRNA synthetase (SerRS) {Thermus thermophilus, strain hb27 [TaxId: 274]}
d1b8aa2	d.104.1.1	13.2%	Aspartyl-tRNA synthetase (AspRS) {Archaeon Pyrococcus kodakaraensis [TaxId: 311400]}
d1l0wa3	d.104.1.1	13.2%	Aspartyl-tRNA synthetase (AspRS) {Thermus thermophilus, AspRS-1 [TaxId: 274]}
d1qf6a4	d.104.1.1	13.2%	Threonyl-tRNA synthetase (ThrRS) {Escherichia coli [TaxId: 562]}
d1jjca_	d.104.1.1	13.2%	Phenyl-tRNA synthetase (PheRS) alpha subunit, PheS {Thermus thermophilus [TaxId: 274]}
d1jjcb5	d.104.1.1	13.2%	Phenyl-tRNA synthetase (PheRS) beta subunit, PheT, central domain {Thermus thermophilus [TaxId: 274]}
d1h4vb2	d.104.1.1	13.2%	Histidyl-tRNA synthetase (HisRS) {Thermus thermophilus [TaxId: 274]}
d1nnha_	d.104.1.1	13.2%	Hypothetical protein PF1951 {Archaeon Pyrococcus furiosus [TaxId: 2261]}
d1wu7a2	d.104.1.1	13.2%	Histidyl-tRNA synthetase (HisRS) {Archaeon Thermoplasma acidophilum [TaxId: 2303]}
d1z7ma1	d.104.1.1	13.2%	ATP phosphoribosyltransferase regulatory subunit HisZ {Lactococcus lactis [TaxId: 1358]}
d1usya_	d.104.1.1	13.2%	ATP phosphoribosyltransferase regulatory subunit HisZ {Thermotoga maritima [TaxId: 2336]}
d1yfsa2	d.104.1.1	13.2%	Alanyl-tRNA synthetase (AlaRS) {Aquifex aeolicus [TaxId: 63363]}
d1seta2	d.104.1.1	13.2%	Seryl-tRNA synthetase (SerRS) {Thermus thermophilus, strain hb27 [TaxId: 274]}
d1e1oa2	d.104.1.1	13.2%	Lysyl-tRNA synthetase (LysRS) {Escherichia coli, gene lysU [TaxId: 562]}
d1h4vb2	d.104.1.1	13.2%	Histidyl-tRNA synthetase (HisRS) {Thermus thermophilus [TaxId: 274]}
d1wu7a2	d.104.1.1	13.2%	Histidyl-tRNA synthetase (HisRS) {Archaeon Thermoplasma acidophilum [TaxId: 2303]}
d1atia2	d.104.1.1	13.2%	Glycyl-tRNA synthetase (GlyRS) {Thermus thermophilus [TaxId: 274]}
d1qf6a4	d.104.1.1	13.2%	Threonyl-tRNA synthetase (ThrRS) {Escherichia coli [TaxId: 562]}
d1eova2	d.104.1.1	13.2%	Aspartyl-tRNA synthetase (AspRS) {Baker's yeast (Saccharomyces cerevisiae) [TaxId: 4932]}
d1b8aa2	d.104.1.1	13.2%	Aspartyl-tRNA synthetase (AspRS) {Archaeon Pyrococcus kodakaraensis [TaxId: 311400]}
d1l0wa3	d.104.1.1	13.2%	Aspartyl-tRNA synthetase (AspRS) {Thermus thermophilus, AspRS-1 [TaxId: 274]}
d1jjca_	d.104.1.1	13.2%	Phenyl-tRNA synthetase (PheRS) alpha subunit, PheS {Thermus thermophilus [TaxId: 274]}
d1jjcb5	d.104.1.1	13.2%	Phenyl-tRNA synthetase (PheRS) beta subunit, PheT, central domain {Thermus thermophilus [TaxId: 274]}
d1j5wa_	d.104.1.1	13.2%	Glycyl-tRNA synthetase (GlyRS) alpha chain {Thermotoga maritima [TaxId: 2336]}
d1yfsa2	d.104.1.1	13.2%	Alanyl-tRNA synthetase (AlaRS) {Aquifex aeolicus [TaxId: 63363]}
d1hc7a2	d.104.1.1	13.2%	Prolyl-tRNA synthetase (ProRS) {Thermus thermophilus [TaxId: 274]}
d1nyra2	d.15.10.1	13.8%	Threonyl-tRNA synthetase (ThrRS), N-terminal 'additional' domain {Staphylococcus aureus [TaxId: 1280]}
d1tkea1	d.15.10.1	13.8%	Threonyl-tRNA synthetase (ThrRS), N-terminal 'additional' domain {Escherichia coli [TaxId: 562]}
d1tkea1	d.15.10.1	13.8%	Threonyl-tRNA synthetase (ThrRS), N-terminal 'additional' domain {Escherichia coli [TaxId: 562]}
d1nyra2	d.15.10.1	13.8%	Threonyl-tRNA synthetase (ThrRS), N-terminal 'additional' domain {Staphylococcus aureus [TaxId: 1280]}
d1y44a1	d.157.1.7	13.8%	Ribonuclease Z (RNase Z) {Bacillus subtilis [TaxId: 1423]}
d1seta1	a.2.7.1	13.8%	Seryl-tRNA synthetase (SerRS) {Thermus thermophilus, strain hb27 [TaxId: 274]}
d2iy5a1	a.2.7.2	13.8%	Phenylalanyl-tRNA synthetase (PheRS) {Thermus thermophilus [TaxId: 274]}
d1ivsa1	a.2.7.3	13.8%	Valyl-tRNA synthetase (ValRS) C-terminal domain {Thermus thermophilus [TaxId: 274]}
d1seta1	a.2.7.1	13.8%	Seryl-tRNA synthetase (SerRS) {Thermus thermophilus, strain hb27 [TaxId: 274]}
d2iy5a1	a.2.7.2	13.8%	Phenylalanyl-tRNA synthetase (PheRS) {Thermus thermophilus [TaxId: 274]}
d1ivsa1	a.2.7.3	13.8%	Valyl-tRNA synthetase (ValRS) C-terminal domain {Thermus thermophilus [TaxId: 274]}
d1lrza1	a.2.7.4	13.8%	Methicillin resistance protein FemA probable tRNA-binding arm {Staphylococcus aureus [TaxId: 1280]}
d1pfva3	g.41.1.1	15.0%	Methionyl-tRNA synthetase (MetRS), Zn-domain {Escherichia coli [TaxId: 562]}
d1pfva3	g.41.1.1	15.0%	Methionyl-tRNA synthetase (MetRS), Zn-domain {Escherichia coli [TaxId: 562]}
d1xzpa1	a.24.25.1	16.9%	TrmE connector domain {Thermotoga maritima [TaxId: 2336]}
d1jjcb1	a.6.1.1	20.1%	Domains B1 and B5 of PheRS-beta, PheT {Thermus thermophilus [TaxId: 274]}
d1jjcb2	a.6.1.1	20.1%	Domains B1 and B5 of PheRS-beta, PheT {Thermus thermophilus [TaxId: 274]}
d1hc7a1	c.51.1.1	22.0%	Prolyl-tRNA synthetase (ProRS) domain {Thermus thermophilus [TaxId: 274]}
d1nj8a1	c.51.1.1	22.0%	Prolyl-tRNA synthetase (ProRS) domain {Archaeon (Methanocaldococcus jannaschii) [TaxId: 2190]}
d1atia1	c.51.1.1	22.0%	Glycyl-tRNA synthetase (GlyRS), C-terminal domain {Thermus thermophilus [TaxId: 274]}
d1qf6a1	c.51.1.1	22.0%	Threonyl-tRNA synthetase (ThrRS), C-terminal domain {Escherichia coli [TaxId: 562]}
d1h4vb1	c.51.1.1	22.0%	Histidyl-tRNA synthetase (HisRS), C-terminal domain {Thermus thermophilus [TaxId: 274]}
d1htta1	c.51.1.1	22.0%	Histidyl-tRNA synthetase (HisRS), C-terminal domain {Escherichia coli [TaxId: 562]}
d1qe0a1	c.51.1.1	22.0%	Histidyl-tRNA synthetase (HisRS), C-terminal domain {Staphylococcus aureus [TaxId: 1280]}
d1wu7a1	c.51.1.1	22.0%	Histidyl-tRNA synthetase (HisRS), C-terminal domain {Archaeon Thermoplasma acidophilum [TaxId: 2303]}
d1htta1	c.51.1.1	22.0%	Histidyl-tRNA synthetase (HisRS), C-terminal domain {Escherichia coli [TaxId: 562]}
d1qe0a1	c.51.1.1	22.0%	Histidyl-tRNA synthetase (HisRS), C-terminal domain {Staphylococcus aureus [TaxId: 1280]}
d1h4vb1	c.51.1.1	22.0%	Histidyl-tRNA synthetase (HisRS), C-terminal domain {Thermus thermophilus [TaxId: 274]}
d1wu7a1	c.51.1.1	22.0%	Histidyl-tRNA synthetase (HisRS), C-terminal domain {Archaeon Thermoplasma acidophilum [TaxId: 2303]}
d1atia1	c.51.1.1	22.0%	Glycyl-tRNA synthetase (GlyRS), C-terminal domain {Thermus thermophilus [TaxId: 274]}
d1qf6a1	c.51.1.1	22.0%	Threonyl-tRNA synthetase (ThrRS), C-terminal domain {Escherichia coli [TaxId: 562]}
d1hc7a1	c.51.1.1	22.0%	Prolyl-tRNA synthetase (ProRS) domain {Thermus thermophilus [TaxId: 274]}
d1nj8a1	c.51.1.1	22.0%	Prolyl-tRNA synthetase (ProRS) domain {Archaeon (Methanocaldococcus jannaschii) [TaxId: 2190]}
d1u0bb1	a.27.1.1	22.6%	Cysteinyl-tRNA synthetase (CysRS) {Escherichia coli [TaxId: 562]}
d1ffya1	a.27.1.1	22.6%	Isoleucyl-tRNA synthetase (IleRS) {Staphylococcus aureus [TaxId: 1280]}
d1ilea1	a.27.1.1	22.6%	Isoleucyl-tRNA synthetase (IleRS) {Thermus thermophilus [TaxId: 274]}
d1iq0a1	a.27.1.1	22.6%	Arginyl-tRNA synthetase (ArgRS) {Thermus thermophilus [TaxId: 274]}
d1ivsa2	a.27.1.1	22.6%	Valyl-tRNA synthetase (ValRS) {Thermus thermophilus [TaxId: 274]}
d1h3na1	a.27.1.1	22.6%	Leucyl-tRNA synthetase (LeuRS) {Thermus thermophilus [TaxId: 274]}
d1pfva1	a.27.1.1	22.6%	Methionyl-tRNA synthetase (MetRS) {Escherichia coli [TaxId: 562]}
d1rqga1	a.27.1.1	22.6%	Methionyl-tRNA synthetase (MetRS) {Pyrococcus abyssi [TaxId: 29292]}
d2d5ba1	a.27.1.1	22.6%	Methionyl-tRNA synthetase (MetRS) {Thermus thermophilus [TaxId: 274]}
d2d5ba1	a.27.1.1	22.6%	Methionyl-tRNA synthetase (MetRS) {Thermus thermophilus [TaxId: 274]}
d1pfva1	a.27.1.1	22.6%	Methionyl-tRNA synthetase (MetRS) {Escherichia coli [TaxId: 562]}
d1rqga1	a.27.1.1	22.6%	Methionyl-tRNA synthetase (MetRS) {Pyrococcus abyssi [TaxId: 29292]}
d1u0bb1	a.27.1.1	22.6%	Cysteinyl-tRNA synthetase (CysRS) {Escherichia coli [TaxId: 562]}
d1ilea1	a.27.1.1	22.6%	Isoleucyl-tRNA synthetase (IleRS) {Thermus thermophilus [TaxId: 274]}
d1ffya1	a.27.1.1	22.6%	Isoleucyl-tRNA synthetase (IleRS) {Staphylococcus aureus [TaxId: 1280]}
d1ivsa2	a.27.1.1	22.6%	Valyl-tRNA synthetase (ValRS) {Thermus thermophilus [TaxId: 274]}
d1f7ua1	a.27.1.1	22.6%	Arginyl-tRNA synthetase (ArgRS) {Baker's yeast (Saccharomyces cerevisiae) [TaxId: 4932]}
d1iq0a1	a.27.1.1	22.6%	Arginyl-tRNA synthetase (ArgRS) {Thermus thermophilus [TaxId: 274]}
d1h3na1	a.27.1.1	22.6%	Leucyl-tRNA synthetase (LeuRS) {Thermus thermophilus [TaxId: 274]}
d1h3fa2	d.66.1.4	23.8%	Tyrosyl-tRNA synthetase (TyrRS), C-terminal domain {Thermus thermophilus [TaxId: 274]}
d1jh3a_	d.66.1.4	23.8%	Tyrosyl-tRNA synthetase (TyrRS), C-terminal domain {Bacillus stearothermophilus [TaxId: 1422]}
d1h3fa2	d.66.1.4	23.8%	Tyrosyl-tRNA synthetase (TyrRS), C-terminal domain {Thermus thermophilus [TaxId: 274]}
d1jh3a_	d.66.1.4	23.8%	Tyrosyl-tRNA synthetase (TyrRS), C-terminal domain {Bacillus stearothermophilus [TaxId: 1422]}
d1tkea2	d.67.1.1	25.1%	Threonyl-tRNA synthetase (ThrRS), second 'additional' domain {Escherichia coli [TaxId: 562]}
d1v4pa_	d.67.1.2	25.1%	Hypothetical protein PH0574 {Archaeon Pyrococcus horikoshii [TaxId: 53953]}
d1iq0a3	d.67.2.1	25.1%	Arginyl-tRNA synthetase (ArgRS), N-terminal 'additional' domain {Thermus thermophilus [TaxId: 274]}
d1tkea2	d.67.1.1	25.1%	Threonyl-tRNA synthetase (ThrRS), second 'additional' domain {Escherichia coli [TaxId: 562]}
d1f7ua3	d.67.2.1	25.1%	Arginyl-tRNA synthetase (ArgRS), N-terminal 'additional' domain {Baker's yeast (Saccharomyces cerevisiae) [TaxId: 4932]}
d1iq0a3	d.67.2.1	25.1%	Arginyl-tRNA synthetase (ArgRS), N-terminal 'additional' domain {Thermus thermophilus [TaxId: 274]}
d1hc7a3	d.68.5.1	25.7%	C-terminal domain of ProRS {Thermus thermophilus [TaxId: 274]}
d1nj1a2	d.68.5.1	25.7%	C-terminal domain of ProRS {Arhaeon (Methanothermobacter thermautotrophicus) [TaxId: 145262]}
d1nj8a2	d.68.5.1	25.7%	C-terminal domain of ProRS {Archaeon (Methanocaldococcus jannaschii) [TaxId: 2190]}
d1dcja_	d.68.3.3	25.7%	SirA {Escherichia coli [TaxId: 562]}
d1jdqa_	d.68.3.3	25.7%	Hypothetical protein TM0983 {Thermotoga maritima [TaxId: 2336]}
d1pava_	d.68.3.3	25.7%	Hypothetical protein Ta1170/Ta1414 {Archaeon Thermoplasma acidophilum [TaxId: 2303]}
d1v77a_	c.6.3.2	27.6%	Ribonuclease P protein component 3, Rnp3 {Pyrococcus horikoshii [TaxId: 53953]}
d1oy5a_	c.116.1.4	29.5%	tRNA(m1G37)-methyltransferase TrmD {Aquifex aeolicus [TaxId: 63363]}
d1uala_	c.116.1.4	29.5%	tRNA(m1G37)-methyltransferase TrmD {Haemophilus influenzae [TaxId: 727]}
d1uala_	c.116.1.4	29.5%	tRNA(m1G37)-methyltransferase TrmD {Haemophilus influenzae [TaxId: 727]}
d1oy5a_	c.116.1.4	29.5%	tRNA(m1G37)-methyltransferase TrmD {Aquifex aeolicus [TaxId: 63363]}
d1v2xa_	c.116.1.1	29.5%	tRNA (Gm18) methyltransferase TrmH {Thermus thermophilus [TaxId: 274]}
d1mxia_	c.116.1.1	29.5%	Hypothetical tRNA/rRNA methyltransfease HI0766 (YibK homologue) {Haemophilus influenzae [TaxId: 727]}
d1iq8a3	b.122.1.1	30.8%	Archaeosine tRNA-guanine transglycosylase, C3 domain {Archaeon Pyrococcus horikoshii [TaxId: 53953]}
d1iq8a3	b.122.1.1	30.8%	Archaeosine tRNA-guanine transglycosylase, C3 domain {Archaeon Pyrococcus horikoshii [TaxId: 53953]}
d1a79a1	c.52.2.1	31.4%	Tetrameric tRNA splicing endonuclease, C-terminal domain {Archaeon Methanococcus jannaschii [TaxId: 2190]}
d1r0va1	c.52.2.1	31.4%	Dimeric tRNA splicing endonuclease, domains 2 and 4 {Archaeon Archaeoglobus fulgidus [TaxId: 2234]}
d1r0va2	c.52.2.1	31.4%	Dimeric tRNA splicing endonuclease, domains 2 and 4 {Archaeon Archaeoglobus fulgidus [TaxId: 2234]}
d1a79a1	c.52.2.1	31.4%	Tetrameric tRNA splicing endonuclease, C-terminal domain {Archaeon Methanococcus jannaschii [TaxId: 2190]}
d1r0va1	c.52.2.1	31.4%	Dimeric tRNA splicing endonuclease, domains 2 and 4 {Archaeon Archaeoglobus fulgidus [TaxId: 2234]}
d1r0va2	c.52.2.1	31.4%	Dimeric tRNA splicing endonuclease, domains 2 and 4 {Archaeon Archaeoglobus fulgidus [TaxId: 2234]}
d1r89a2	d.218.1.7	32.0%	tRNA nucleotidyltransferase, N-terminal domain {Archaeon Archaeoglobus fulgidus [TaxId: 2234]}
d1r89a2	d.218.1.7	32.0%	tRNA nucleotidyltransferase, N-terminal domain {Archaeon Archaeoglobus fulgidus [TaxId: 2234]}
d1miwa2	d.218.1.4	32.0%	tRNA CCA-adding enzyme, head domain {Bacillus stearothermophilus [TaxId: 1422]}
d1ou5a2	d.218.1.4	32.0%	tRNA CCA-adding enzyme, head domain {Human (Homo sapiens), mitochondrial [TaxId: 9606]}
d1r6la2	d.101.1.1	35.2%	Ribonuclease PH, domain 2 {Pseudomonas aeruginosa [TaxId: 287]}
d1gtra1	b.53.1.2	38.3%	Gln-tRNA synthetase (GlnRS), C-terminal (anticodon-binding) domain {Escherichia coli [TaxId: 562]}
d1gtra1	b.53.1.2	38.3%	Gln-tRNA synthetase (GlnRS), C-terminal (anticodon-binding) domain {Escherichia coli [TaxId: 562]}
d1a79a2	d.75.1.1	40.8%	Tetrameric tRNA splicing endonuclease, N-terminal domain {Archaeon Methanococcus jannaschii [TaxId: 2190]}
d1r0va3	d.75.1.1	40.8%	Dimeric tRNA splicing endonuclease, domains 1 and 3 {Archaeon Archaeoglobus fulgidus [TaxId: 2234]}
d1r11a3	d.75.1.1	40.8%	Dimeric tRNA splicing endonuclease, domains 1 and 3 {Archaeon Archaeoglobus fulgidus [TaxId: 2234]}
d1a79a2	d.75.1.1	40.8%	Tetrameric tRNA splicing endonuclease, N-terminal domain {Archaeon Methanococcus jannaschii [TaxId: 2190]}
d1r0va3	d.75.1.1	40.8%	Dimeric tRNA splicing endonuclease, domains 1 and 3 {Archaeon Archaeoglobus fulgidus [TaxId: 2234]}
d1r11a3	d.75.1.1	40.8%	Dimeric tRNA splicing endonuclease, domains 1 and 3 {Archaeon Archaeoglobus fulgidus [TaxId: 2234]}
d1c0aa2	d.74.4.1	41.5%	Prokaryotic AspRS, insert domain {Escherichia coli [TaxId: 562]}
d1l0wa2	d.74.4.1	41.5%	Prokaryotic AspRS, insert domain {Thermus thermophilus, AspRS-1 [TaxId: 274]}
d1zq1c2	d.74.4.1	41.5%	Glutamyl-tRNA(gln) amidotransferase subunit E, GatE, insert domain {Pyrococcus abyssi [TaxId: 29292]}
d1ffya2	b.51.1.1	42.1%	Isoleucyl-tRNA synthetase (IleRS) {Staphylococcus aureus [TaxId: 1280]}
d1udza_	b.51.1.1	42.1%	Isoleucyl-tRNA synthetase (IleRS) {Thermus thermophilus [TaxId: 274]}
d1wkaa1	b.51.1.1	42.1%	Valyl-tRNA synthetase (ValRS) {Thermus thermophilus [TaxId: 274]}
d1h3na2	b.51.1.1	42.1%	Leucyl-tRNA synthetase (LeuRS) {Thermus thermophilus [TaxId: 274]}
d1udza_	b.51.1.1	42.1%	Isoleucyl-tRNA synthetase (IleRS) {Thermus thermophilus [TaxId: 274]}
d1ffya2	b.51.1.1	42.1%	Isoleucyl-tRNA synthetase (IleRS) {Staphylococcus aureus [TaxId: 1280]}
d1wkaa1	b.51.1.1	42.1%	Valyl-tRNA synthetase (ValRS) {Thermus thermophilus [TaxId: 274]}
d1h3na2	b.51.1.1	42.1%	Leucyl-tRNA synthetase (LeuRS) {Thermus thermophilus [TaxId: 274]}
d1irxa1	a.97.1.2	48.4%	C-terminal domain of class I lysyl-tRNA synthetase {Archaeon Pyrococcus horikoshii [TaxId: 53953]}
d1j09a1	a.97.1.1	48.4%	C-terminal domain of glutamyl-tRNA synthetase (GluRS) {Thermus thermophilus [TaxId: 274]}
d1j09a1	a.97.1.1	48.4%	C-terminal domain of glutamyl-tRNA synthetase (GluRS) {Thermus thermophilus [TaxId: 274]}
d1irxa1	a.97.1.2	48.4%	C-terminal domain of class I lysyl-tRNA synthetase {Archaeon Pyrococcus horikoshii [TaxId: 53953]}
d1ni5a4	d.229.1.1	54.7%	tRNA-Ile-lysidine synthetase, TilS, substrate-binding domain {Escherichia coli [TaxId: 562]}
d1wy5a2	d.229.1.1	54.7%	TilS-like protein Aq_1887 {Aquifex aeolicus [TaxId: 63363]}
d1ni5a4	d.229.1.1	54.7%	tRNA-Ile-lysidine synthetase, TilS, substrate-binding domain {Escherichia coli [TaxId: 562]}
d1iq8a4	d.17.6.1	59.1%	Archaeosine tRNA-guanine transglycosylase, C2 domain {Archaeon Pyrococcus horikoshii [TaxId: 53953]}
d1iq8a4	d.17.6.1	59.1%	Archaeosine tRNA-guanine transglycosylase, C2 domain {Archaeon Pyrococcus horikoshii [TaxId: 53953]}
d2d1pb1	c.114.1.1	63.5%	tRNA 2-thiouridine synthesizing protein C, TusC {Escherichia coli [TaxId: 562]}
d2d1pc1	c.114.1.2	63.5%	tRNA 2-thiouridine synthesizing protein B, TusB {Escherichia coli [TaxId: 562]}
d2hy5a1	c.114.1.1	63.5%	Sulfurtransferase DsrE {Chromatium vinosum [TaxId: 1049]}
d2hy5b1	c.114.1.1	63.5%	Intracellular sulfur oxidation protein DsrF {Chromatium vinosum [TaxId: 1049]}
d2hy5c1	c.114.1.2	63.5%	DsrH {Chromatium vinosum [TaxId: 1049]}
d2d1pb1	c.114.1.1	63.5%	tRNA 2-thiouridine synthesizing protein C, TusC {Escherichia coli [TaxId: 562]}
d2d1pc1	c.114.1.2	63.5%	tRNA 2-thiouridine synthesizing protein B, TusB {Escherichia coli [TaxId: 562]}
d1r89a1	a.160.1.3	82.3%	tRNA nucleotidyltransferase, second domain {Archaeon Archaeoglobus fulgidus [TaxId: 2234]}
d1r89a1	a.160.1.3	82.3%	tRNA nucleotidyltransferase, second domain {Archaeon Archaeoglobus fulgidus [TaxId: 2234]}
g1ko6.1	b.119.1.1	82.3%	C-terminal autoproteolytic domain of nucleoporin nup98 {Human (Homo sapiens) [TaxId: 9606]}
d1nt2b_	a.183.1.1	84.9%	Nop5p {Archaeon Archaeoglobus fulgidus [TaxId: 2234]}
d1wfxa_	d.166.1.5	90.5%	Probable RNA 2'-phosphotransferase KptA {Aeropyrum pernix [TaxId: 56636]}


--------------------------------------
--------------------------------------
TRANSLATION REGULATION PROTEIN FOLDS:

pdb ID	fold	ancestry	astral annotation
d1wb1a4	c.37.1.8	0.0%	Elongation factor SelB, N-terminal domain {Methanococcus maripaludis [TaxId: 39152]}
d2c78a3	c.37.1.8	0.0%	Elongation factor Tu (EF-Tu), N-terminal (G) domain {Thermus thermophilus [TaxId: 274]}
d1f60a3	c.37.1.8	0.0%	Elongation factor eEF-1alpha, N-terminal (G) domain {Baker's yeast (Saccharomyces cerevisiae) [TaxId: 4932]}
d2bv3a2	c.37.1.8	0.0%	Elongation factor G (EF-G), N-terminal (G) domain {Thermus thermophilus [TaxId: 274]}
d1wdta2	c.37.1.8	0.0%	Elongation factor G (EF-G), N-terminal (G) domain {Thermus thermophilus, EF-G-2 [TaxId: 274]}
d1n0ua2	c.37.1.8	0.0%	Elongation factor 2 (eEF-2), N-terminal (G) domain {Baker's yeast (Saccharomyces cerevisiae) [TaxId: 4932]}
d1wb1a4	c.37.1.8	0.0%	Elongation factor SelB, N-terminal domain {Methanococcus maripaludis [TaxId: 39152]}
d1g7sa4	c.37.1.8	0.0%	Initiation factor IF2/eIF5b, N-terminal (G) domain {Archaeon Methanobacterium thermoautotrophicum [TaxId: 145262]}
d1kk1a3	c.37.1.8	0.0%	Initiation factor eIF2 gamma subunit, N-terminal (G) domain {Archaeon Pyrococcus abyssi [TaxId: 29292]}
d1fuka_	c.37.1.19	0.0%	Initiation factor 4a {Baker's yeast (Saccharomyces cerevisiae) [TaxId: 4932]}
d1qdea_	c.37.1.19	0.0%	Initiation factor 4a {Baker's yeast (Saccharomyces cerevisiae) [TaxId: 4932]}
d1l8qa2	c.37.1.20	0.0%	Chromosomal replication initiation factor DnaA {Aquifex aeolicus [TaxId: 63363]}
d1zunb3	c.37.1.8	0.0%	Sulfate adenylate transferase subunit cysN/C, EF-Tu domain G-like domain {Pseudomonas syringae pv. tomato [TaxId: 323]}
d1lvaa1	a.4.5.35	0.6%	C-terminal fragment of elongation factor SelB {Moorella thermoacetica [TaxId: 1525]}
d1lvaa2	a.4.5.35	0.6%	C-terminal fragment of elongation factor SelB {Moorella thermoacetica [TaxId: 1525]}
d1lvaa3	a.4.5.35	0.6%	C-terminal fragment of elongation factor SelB {Moorella thermoacetica [TaxId: 1525]}
d1lvaa4	a.4.5.35	0.6%	C-terminal fragment of elongation factor SelB {Moorella thermoacetica [TaxId: 1525]}
d1lvaa1	a.4.5.35	0.6%	C-terminal fragment of elongation factor SelB {Moorella thermoacetica [TaxId: 1525]}
d1lvaa2	a.4.5.35	0.6%	C-terminal fragment of elongation factor SelB {Moorella thermoacetica [TaxId: 1525]}
d1lvaa3	a.4.5.35	0.6%	C-terminal fragment of elongation factor SelB {Moorella thermoacetica [TaxId: 1525]}
d1lvaa4	a.4.5.35	0.6%	C-terminal fragment of elongation factor SelB {Moorella thermoacetica [TaxId: 1525]}
d1rz4a1	a.4.5.53	0.6%	Eukaryotic translation initiation factor 3 subunit 12, eIF3k, C-terminal domain {Human (Homo sapiens) [TaxId: 9606]}
d1l8qa1	a.4.12.2	0.6%	Chromosomal replication initiation factor DnaA C-terminal domain IV {Aquifex aeolicus [TaxId: 63363]}
d1j1va_	a.4.12.2	0.6%	Chromosomal replication initiation factor DnaA C-terminal domain IV {Escherichia coli [TaxId: 562]}
d1bkba2	b.40.4.5	4.4%	C-terminal domain of eukaryotic initiation translation factor 5a (eIF5a) {Archaeon Pyrobaculum aerophilum [TaxId: 13773]}
d1khia2	b.40.4.5	4.4%	C-terminal domain of eIF5a homologue (Hex1) {Filamentous fungi (Neurospora crassa) [TaxId: 5141]}
d1x6oa2	b.40.4.5	4.4%	C-terminal domain of eukaryotic initiation translation factor 5a (eIF5a) {Leishmania infantum [TaxId: 5671]}
d1ueba2	b.40.4.5	4.4%	Elongation factor P middle and C-terminal domains {Thermus thermophilus HB8 [TaxId: 300852]}
d1ueba3	b.40.4.5	4.4%	Elongation factor P middle and C-terminal domains {Thermus thermophilus HB8 [TaxId: 300852]}
d1hr0w_	b.40.4.5	4.4%	Translational initiation factor 1, IF1 {Escherichia coli [TaxId: 562]}
d1jt8a_	b.40.4.5	4.4%	Archaeal initiation factor-1a, aIF1a {Archaeon Methanococcus jannaschii [TaxId: 2190]}
d1d7qa_	b.40.4.5	4.4%	Translation initiation factor-1a, eIF1a {Human (Homo sapiens) [TaxId: 9606]}
d1kl9a2	b.40.4.5	4.4%	Eukaryotic initiation factor 2alpha, eIF2alpha, N-terminal domain {Human (Homo sapiens) [TaxId: 9606]}
d2ahob2	b.40.4.5	4.4%	Eukaryotic initiation factor 2alpha, eIF2alpha, N-terminal domain {Sulfolobus solfataricus [TaxId: 2287]}
d1bkba2	b.40.4.5	4.4%	C-terminal domain of eukaryotic initiation translation factor 5a (eIF5a) {Archaeon Pyrobaculum aerophilum [TaxId: 13773]}
d1x6oa2	b.40.4.5	4.4%	C-terminal domain of eukaryotic initiation translation factor 5a (eIF5a) {Leishmania infantum [TaxId: 5671]}
d1khia2	b.40.4.5	4.4%	C-terminal domain of eIF5a homologue (Hex1) {Filamentous fungi (Neurospora crassa) [TaxId: 5141]}
d1wb1a1	b.43.3.1	13.2%	Elongation factor SelB, domains 2 and 4 {Methanococcus maripaludis [TaxId: 39152]}
d1wb1a2	b.43.3.1	13.2%	Elongation factor SelB, domains 2 and 4 {Methanococcus maripaludis [TaxId: 39152]}
d2c78a1	b.43.3.1	13.2%	Elongation factor Tu (EF-Tu), domain 2 {Thermus thermophilus [TaxId: 274]}
d1jnya1	b.43.3.1	13.2%	Elongation factor eEF-1alpha, domain 2 {Archaeon Sulfolobus solfataricus [TaxId: 2287]}
d2bv3a1	b.43.3.1	13.2%	Elongation factor G (EF-G), domain II {Thermus thermophilus [TaxId: 274]}
d1wdta1	b.43.3.1	13.2%	Elongation factor G (EF-G), domain II {Thermus thermophilus, EF-G-2 [TaxId: 274]}
d1n0ua1	b.43.3.1	13.2%	Elongation factor 2 (eEF-2), domain II {Baker's yeast (Saccharomyces cerevisiae) [TaxId: 4932]}
d1wb1a1	b.43.3.1	13.2%	Elongation factor SelB, domains 2 and 4 {Methanococcus maripaludis [TaxId: 39152]}
d1wb1a2	b.43.3.1	13.2%	Elongation factor SelB, domains 2 and 4 {Methanococcus maripaludis [TaxId: 39152]}
d1kk1a1	b.43.3.1	13.2%	Initiation factor eIF2 gamma subunit, domain II {Archaeon Pyrococcus abyssi [TaxId: 29292]}
d1g7sa1	b.43.3.1	13.2%	Initiation factor IF2/eIF5b, domains 2 and 4 {Archaeon Methanobacterium thermoautotrophicum [TaxId: 145262]}
d1g7sa2	b.43.3.1	13.2%	Initiation factor IF2/eIF5b, domains 2 and 4 {Archaeon Methanobacterium thermoautotrophicum [TaxId: 145262]}
d1d1na_	b.43.3.1	13.2%	Initiation factor IF2/eIF5b, domains 2 and 4 {Bacillus stearothermophilus [TaxId: 1422]}
d1r5ba1	b.43.3.1	13.2%	Eukaryotic peptide chain release factor ERF2, post-G domain {Fission yeast (Schizosaccharomyces pombe) [TaxId: 4896]}
d1zunb1	b.43.3.1	13.2%	Sulfate adenylate transferase subunit cysN/C, EF-Tu domain 2-like domain {Pseudomonas syringae pv. tomato [TaxId: 323]}
d1iz6a1	b.34.5.2	15.7%	Eukaryotic initiation translation factor 5a (eIF5a) {Archaeon Pyrococcus horikoshii [TaxId: 53953]}
d1khia1	b.34.5.2	15.7%	Woronin body major protein (Hex1) {Filamentous fungi (Neurospora crassa) [TaxId: 5141]}
d1x6oa1	b.34.5.2	15.7%	Eukaryotic initiation translation factor 5a (eIF5a) {Leishmania infantum [TaxId: 5671]}
d1ueba1	b.34.5.2	15.7%	Elongation factor P N-terminal domain {Thermus thermophilus HB8 [TaxId: 300852]}
d2do3a1	b.34.5.5	15.7%	Transcription elongation factor SPT5 {Human (Homo sapiens) [TaxId: 9606]}
d1si2a_	b.34.14.1	15.7%	Eukaryotic translation initiation factor 2C 1, EIF2C1 {Human (Homo sapiens) [TaxId: 9606]}
d1iz6a1	b.34.5.2	15.7%	Eukaryotic initiation translation factor 5a (eIF5a) {Archaeon Pyrococcus horikoshii [TaxId: 53953]}
d1x6oa1	b.34.5.2	15.7%	Eukaryotic initiation translation factor 5a (eIF5a) {Leishmania infantum [TaxId: 5671]}
d1zq1a1	b.38.3.1	16.9%	Glutamyl-tRNA(Gln) amidotransferase subunit D, GatD {Pyrococcus abyssi [TaxId: 29292]}
d1kq1a_	b.38.1.2	16.9%	Pleiotropic translational regulator Hfq {Staphylococcus aureus [TaxId: 1280]}
d1u1sa1	b.38.1.2	16.9%	Pleiotropic translational regulator Hfq {Pseudomonas aeruginosa [TaxId: 287]}
d1zq1c3	d.128.1.5	37.1%	Glutamyl-tRNA(Gln) amidotransferase subunit E, GatE {Pyrococcus abyssi [TaxId: 29292]}
d2f2ab2	d.128.1.5	37.1%	Aspartyl/glutamyl-tRNA(Asn/Gln) amidotransferase subunit B, GatB, N-terminal domain {Staphylococcus aureus [TaxId: 1280]}
d1wb1a3	b.44.1.1	39.6%	Elongation factor SelB, domain 3 {Methanococcus maripaludis [TaxId: 39152]}
d2c78a2	b.44.1.1	39.6%	Elongation factor Tu (EF-Tu) {Thermus thermophilus [TaxId: 274]}
d1f60a2	b.44.1.1	39.6%	Elongation factor eEF-1alpha, C-terminal domain {Baker's yeast (Saccharomyces cerevisiae) [TaxId: 4932]}
d1wb1a3	b.44.1.1	39.6%	Elongation factor SelB, domain 3 {Methanococcus maripaludis [TaxId: 39152]}
d1kk1a2	b.44.1.1	39.6%	Initiation factor eIF2 gamma subunit {Archaeon Pyrococcus abyssi [TaxId: 29292]}
d1r5ba2	b.44.1.1	39.6%	Eukaryotic peptide chain release factor ERF2, C-terminal domain {Fission yeast (Schizosaccharomyces pombe) [TaxId: 4896]}
d1zunb2	b.44.1.1	39.6%	Sulfate adenylate transferase subunit cysN/C, EF-Tu domain 3-like domain {Pseudomonas syringae pv. tomato [TaxId: 323]}
d1zq1c2	d.74.4.1	41.5%	Glutamyl-tRNA(gln) amidotransferase subunit E, GatE, insert domain {Pyrococcus abyssi [TaxId: 29292]}
d1zq1a2	c.88.1.1	41.5%	Glutamyl-tRNA(Gln) amidotransferase subunit D, GatD {Pyrococcus abyssi [TaxId: 29292]}
d1zq1c1	a.182.1.2	49.0%	Glutamyl-tRNA(Gln) amidotransferase subunit E, GatE, C-terminal domain {Pyrococcus abyssi [TaxId: 29292]}
d2d6fc1	a.182.1.2	49.0%	Glutamyl-tRNA(Gln) amidotransferase subunit E, GatE, C-terminal domain {Methanobacterium thermoautotrophicum [TaxId: 145262]}
d2f2ab1	a.182.1.2	49.0%	Aspartyl/glutamyl-tRNA(Asn/Gln) amidotransferase subunit B, GatB, C-terminal domain {Staphylococcus aureus [TaxId: 1280]}
d1owfa_	a.55.1.1	54.0%	Integration host factor alpha subunit (IHFA) {Escherichia coli [TaxId: 562]}
d1owfb_	a.55.1.1	54.0%	Integration host factor beta subunit (IHFB) {Escherichia coli [TaxId: 562]}
d1aqza_	d.1.1.3	71.6%	Restrictocin {Fungus (Aspergillus restrictus) [TaxId: 5064]}
d1d6aa_	d.165.1.1	73.5%	Pokeweed antiviral protein alpha {Pokeweed (Phytolacca americana) [TaxId: 3527]}
d1ggpa_	d.165.1.1	73.5%	Lectin 1 A-chain {Mongolian snake-gourd (Trichosanthes kirilowii) [TaxId: 3677]}
d1hwma_	d.165.1.1	73.5%	Ebulin A-chain {Sambucus ebulus [TaxId: 28503]}
d1llna_	d.165.1.1	73.5%	Antiviral protein 3 {Pokeweed (Phytolacca americana) [TaxId: 3527]}
d1m2ta_	d.165.1.1	73.5%	Mistletoe lectin I A-chain {European mistletoe (Viscum album) [TaxId: 3972]}
d1mrja_	d.165.1.1	73.5%	alpha-Trichosanthin {Mongolian snake gourd (Trichosanthes kirilowii Maxim.) [TaxId: 3677]}
d1r4pa_	d.165.1.2	73.5%	Shiga toxin, A-chain {Shigella dysenteriae, toxin II [TaxId: 622]}
d1rl0a_	d.165.1.1	73.5%	Dianthin 30 {Clove pink (Dianthus caryophyllus) [TaxId: 3570]}
d1uq5a_	d.165.1.1	73.5%	Ricin A-chain {Castor bean (Ricinus communis) [TaxId: 3988]}
d2f2ac1	a.137.12.1	85.5%	Glu-tRNAGln amidotransferase C subunit, GatC {Staphylococcus aureus [TaxId: 1280]}
d1ggpb2	b.42.2.1	89.9%	Plant cytotoxin B-chain (lectin) {Mongolian snake-gourd (Trichosanthes kirilowii), Lectin 1 [TaxId: 3677]}
d1hwmb2	b.42.2.1	89.9%	Plant cytotoxin B-chain (lectin) {Sambucus ebulus, ebulin [TaxId: 28503]}
d1m2tb1	b.42.2.1	89.9%	Plant cytotoxin B-chain (lectin) {European mistletoe (Viscum album) [TaxId: 3972]}
d1m2tb2	b.42.2.1	89.9%	Plant cytotoxin B-chain (lectin) {European mistletoe (Viscum album) [TaxId: 3972]}


------------------------
------------------------
RIBOSOMAL PROTEIN FOLDS:

pdb ID	fold	ancestry	astral annotation
d1j5er_	a.4.8.1	0.6%	Ribosomal protein S18 {Thermus thermophilus [TaxId: 274]}
d1mmsa1	a.4.7.1	0.6%	Ribosomal protein L11, C-terminal domain {Thermotoga maritima [TaxId: 2336]}
d1rq6a_	a.4.15.1	0.6%	ribosomal protein S17e {Methanobacterium thermoautotrophicum [TaxId: 145262]}
d1yhqi1	a.4.7.1	0.6%	Ribosomal protein L11, C-terminal domain {Archaeon Haloarcula marismortui [TaxId: 2238]}
d1mmsa1	a.4.7.1	0.6%	Ribosomal protein L11, C-terminal domain {Thermotoga maritima [TaxId: 2336]}
d1yhqi1	a.4.7.1	0.6%	Ribosomal protein L11, C-terminal domain {Archaeon Haloarcula marismortui [TaxId: 2238]}
d1j5er_	a.4.8.1	0.6%	Ribosomal protein S18 {Thermus thermophilus [TaxId: 274]}
d1rq6a_	a.4.15.1	0.6%	ribosomal protein S17e {Methanobacterium thermoautotrophicum [TaxId: 145262]}
d1j5ej_	d.58.15.1	1.2%	Ribosomal protein S10 {Thermus thermophilus [TaxId: 274]}
d1loua_	d.58.14.1	1.2%	Ribosomal protein S6 {Thermus thermophilus [TaxId: 274]}
d1vmba_	d.58.14.1	1.2%	Ribosomal protein S6 {Thermotoga maritima [TaxId: 2336]}
d1loua_	d.58.14.1	1.2%	Ribosomal protein S6 {Thermus thermophilus [TaxId: 274]}
d1vmba_	d.58.14.1	1.2%	Ribosomal protein S6 {Thermotoga maritima [TaxId: 2336]}
d1j5ej_	d.58.15.1	1.2%	Ribosomal protein S10 {Thermus thermophilus [TaxId: 274]}
d1j5eb_	c.23.15.1	3.1%	Ribosomal protein S2 {Thermus thermophilus [TaxId: 274]}
d1vi6a_	c.23.15.1	3.1%	Ribosomal protein S2 {Archaeon Archaeoglobus fulgidus [TaxId: 2234]}
d1j5eb_	c.23.15.1	3.1%	Ribosomal protein S2 {Thermus thermophilus [TaxId: 274]}
d1vi6a_	c.23.15.1	3.1%	Ribosomal protein S2 {Archaeon Archaeoglobus fulgidus [TaxId: 2234]}
d1ilya_	c.55.4.1	3.7%	Ribosomal protein L18 (L18p) {Thermus thermophilus [TaxId: 274]}
d1j5ek_	c.55.4.1	3.7%	Ribosomal protein S11 {Thermus thermophilus [TaxId: 274]}
d1jj2m_	c.55.4.1	3.7%	Ribosomal protein L18 (L18p) {Archaeon Haloarcula marismortui [TaxId: 2238]}
d1jj2m_	c.55.4.1	3.7%	Ribosomal protein L18 (L18p) {Archaeon Haloarcula marismortui [TaxId: 2238]}
d1ilya_	c.55.4.1	3.7%	Ribosomal protein L18 (L18p) {Thermus thermophilus [TaxId: 274]}
d1j5ek_	c.55.4.1	3.7%	Ribosomal protein S11 {Thermus thermophilus [TaxId: 274]}
d1j5el_	b.40.4.5	4.4%	Ribosomal protein S12 {Thermus thermophilus [TaxId: 274]}
d1j5eq_	b.40.4.5	4.4%	Ribosomal protein S17 {Thermus thermophilus [TaxId: 274]}
d1jj2a2	b.40.4.5	4.4%	N-terminal domain of ribosomal protein L2 {Archaeon Haloarcula marismortui [TaxId: 2238]}
d1ne3a_	b.40.4.5	4.4%	Ribosomal protein S28e {Archaeon Methanobacterium thermoautotrophicum [TaxId: 145262]}
d1rl2a2	b.40.4.5	4.4%	N-terminal domain of ribosomal protein L2 {Bacillus stearothermophilus [TaxId: 1422]}
d1rl2a2	b.40.4.5	4.4%	N-terminal domain of ribosomal protein L2 {Bacillus stearothermophilus [TaxId: 1422]}
d1jj2a2	b.40.4.5	4.4%	N-terminal domain of ribosomal protein L2 {Archaeon Haloarcula marismortui [TaxId: 2238]}
d1j5el_	b.40.4.5	4.4%	Ribosomal protein S12 {Thermus thermophilus [TaxId: 274]}
d1j5eq_	b.40.4.5	4.4%	Ribosomal protein S17 {Thermus thermophilus [TaxId: 274]}
d1ne3a_	b.40.4.5	4.4%	Ribosomal protein S28e {Archaeon Methanobacterium thermoautotrophicum [TaxId: 145262]}
d1uwva1	b.40.4.12	4.4%	rRNA (Uracil-5-)-methyltransferase RumA, N-terminal domain {Escherichia coli [TaxId: 562]}
d1v8qa_	b.84.4.1	9.4%	TT0826 {Thermus thermophilus [TaxId: 274]}
d1h7ma_	d.79.3.1	12.5%	Eukaryotic ribosomal protein L30 (L30e) {Archaeon Thermococcus celer [TaxId: 2264]}
d1t0kb_	d.79.3.1	12.5%	Eukaryotic ribosomal protein L30 (L30e) {Baker's yeast (Saccharomyces cerevisiae) [TaxId: 4932]}
d1xbia1	d.79.3.1	12.5%	Ribosomal protein L7ae {Archaeon Methanococcus jannaschii [TaxId: 2190]}
d1t0kb_	d.79.3.1	12.5%	Eukaryotic ribosomal protein L30 (L30e) {Baker's yeast (Saccharomyces cerevisiae) [TaxId: 4932]}
d1h7ma_	d.79.3.1	12.5%	Eukaryotic ribosomal protein L30 (L30e) {Archaeon Thermococcus celer [TaxId: 2264]}
d1xbia1	d.79.3.1	12.5%	Ribosomal protein L7ae {Archaeon Methanococcus jannaschii [TaxId: 2190]}
d1j5ei_	d.14.1.1	13.2%	Ribosomal protein S9 {Thermus thermophilus [TaxId: 274]}
d1pkpa1	d.14.1.1	13.2%	Ribosomal protein S5, C-terminal domain {Bacillus stearothermophilus [TaxId: 1422]}
d1pkpa1	d.14.1.1	13.2%	Ribosomal protein S5, C-terminal domain {Bacillus stearothermophilus [TaxId: 1422]}
d1j5ei_	d.14.1.1	13.2%	Ribosomal protein S9 {Thermus thermophilus [TaxId: 274]}
d1jj2b_	b.43.3.2	13.2%	Ribosomal protein L3 {Archaeon Haloarcula marismortui [TaxId: 2238]}
d1sqra_	b.43.3.3	13.2%	Ribosomal protein L35ae {Pyrococcus furiosus [TaxId: 2261]}
d1jj2b_	b.43.3.2	13.2%	Ribosomal protein L3 {Archaeon Haloarcula marismortui [TaxId: 2238]}
d1sqra_	b.43.3.3	13.2%	Ribosomal protein L35ae {Pyrococcus furiosus [TaxId: 2261]}
d2f1la2	b.43.3.4	13.2%	16S rRNA processing protein RimM, N-terminal domain {Pseudomonas aeruginosa [TaxId: 287]}
d1jj2u_	a.2.2.1	13.8%	Ribosomal protein L29 (L29p) {Archaeon Haloarcula marismortui [TaxId: 2238]}
d2j0121	a.2.2.1	13.8%	Ribosomal protein L29 (L29p) {Thermus thermophilus [TaxId: 274]}
d1jj2u_	a.2.2.1	13.8%	Ribosomal protein L29 (L29p) {Archaeon Haloarcula marismortui [TaxId: 2238]}
d2j0121	a.2.2.1	13.8%	Ribosomal protein L29 (L29p) {Thermus thermophilus [TaxId: 274]}
d2gyaw1	a.2.2.1	13.8%	Ribosomal protein L29 (L29p) {Escherichia coli [TaxId: 562]}
d1jj2y_	g.41.8.1	15.0%	Ribosomal protein L37ae {Archaeon Haloarcula marismortui [TaxId: 2238]}
d1jj2z_	g.41.8.2	15.0%	Ribosomal protein L37e {Archaeon Haloarcula marismortui [TaxId: 2238]}
d1jj22_	g.41.8.3	15.0%	Ribosomal protein L44e {Archaeon Haloarcula marismortui [TaxId: 2238]}
d1qxfa_	g.41.8.4	15.0%	Ribosomal protein S27e {Archaeon Archaeoglobus fulgidus [TaxId: 2234]}
d2i2t01	g.41.8.5	15.0%	Ribosomal protein L32p {Escherichia coli [TaxId: 562]}
d1jj2y_	g.41.8.1	15.0%	Ribosomal protein L37ae {Archaeon Haloarcula marismortui [TaxId: 2238]}
d1jj2z_	g.41.8.2	15.0%	Ribosomal protein L37e {Archaeon Haloarcula marismortui [TaxId: 2238]}
d1jj22_	g.41.8.3	15.0%	Ribosomal protein L44e {Archaeon Haloarcula marismortui [TaxId: 2238]}
d1qxfa_	g.41.8.4	15.0%	Ribosomal protein S27e {Archaeon Archaeoglobus fulgidus [TaxId: 2234]}
d2i2t01	g.41.8.5	15.0%	Ribosomal protein L32p {Escherichia coli [TaxId: 562]}
d2gya11	g.41.8.6	15.0%	Ribosomal protein L33p {Escherichia coli [TaxId: 562]}
d2apob1	g.41.16.1	15.0%	Ribosome biogenesis protein Nop10 {Archaeon Methanococcus jannaschii [TaxId: 2190]}
d1jj2s_	b.34.5.1	15.7%	Ribosomal proteins L24 (L24p) {Archaeon Haloarcula marismortui [TaxId: 2238]}
d1jj2p_	b.34.5.1	15.7%	Ribosomal proteins L21e {Archaeon Haloarcula marismortui [TaxId: 2238]}
d1jj2a1	b.34.5.3	15.7%	C-terminal domain of ribosomal protein L2 {Archaeon Haloarcula marismortui [TaxId: 2238]}
d1rl2a1	b.34.5.3	15.7%	C-terminal domain of ribosomal protein L2 {Bacillus stearothermophilus [TaxId: 1422]}
d1jj2s_	b.34.5.1	15.7%	Ribosomal proteins L24 (L24p) {Archaeon Haloarcula marismortui [TaxId: 2238]}
d2gyas1	b.34.5.1	15.7%	Ribosomal proteins L24 (L24p) {Escherichia coli [TaxId: 562]}
d1jj2p_	b.34.5.1	15.7%	Ribosomal proteins L21e {Archaeon Haloarcula marismortui [TaxId: 2238]}
d1rl2a1	b.34.5.3	15.7%	C-terminal domain of ribosomal protein L2 {Bacillus stearothermophilus [TaxId: 1422]}
d1jj2a1	b.34.5.3	15.7%	C-terminal domain of ribosomal protein L2 {Archaeon Haloarcula marismortui [TaxId: 2238]}
d2gyan1	b.34.5.6	15.7%	Ribosomal protein L19 {Escherichia coli [TaxId: 562]}
d1j5ec1	d.52.3.1	23.2%	Ribosomal protein S3 N-terminal domain {Thermus thermophilus [TaxId: 274]}
d1j5ec1	d.52.3.1	23.2%	Ribosomal protein S3 N-terminal domain {Thermus thermophilus [TaxId: 274]}
d1wh9a_	d.52.3.1	23.2%	Ribosomal protein S3 N-terminal domain {Mouse (Mus musculus) [TaxId: 10090]}
d1josa_	d.52.7.1	23.2%	Ribosome-binding factor A, RbfA {Haemophilus influenzae [TaxId: 727]}
d1pa4a_	d.52.7.1	23.2%	Ribosome-binding factor A, RbfA {Mycoplasma pneumoniae [TaxId: 2104]}
d1j5ed_	d.66.1.2	23.8%	Ribosomal protein S4 {Thermus thermophilus [TaxId: 274]}
d1j5ed_	d.66.1.2	23.8%	Ribosomal protein S4 {Thermus thermophilus [TaxId: 274]}
d1jj2h_	d.41.4.1	28.3%	Ribosomal protein L10e {Archaeon Haloarcula marismortui [TaxId: 2238]}
d1jj2h_	d.41.4.1	28.3%	Ribosomal protein L10e {Archaeon Haloarcula marismortui [TaxId: 2238]}
d2gyak1	d.41.4.2	28.3%	Ribosomal protein L16p {Escherichia coli [TaxId: 562]}
d1j5em_	a.156.1.1	37.1%	Ribosomal protein S13 {Thermus thermophilus [TaxId: 274]}
d1j5em_	a.156.1.1	37.1%	Ribosomal protein S13 {Thermus thermophilus [TaxId: 274]}
d1jj2e1	d.141.1.1	37.7%	Ribosomal protein L6 {Archaeon Haloarcula marismortui [TaxId: 2238]}
d1jj2e2	d.141.1.1	37.7%	Ribosomal protein L6 {Archaeon Haloarcula marismortui [TaxId: 2238]}
d1rl6a1	d.141.1.1	37.7%	Ribosomal protein L6 {Bacillus stearothermophilus [TaxId: 1422]}
d1rl6a2	d.141.1.1	37.7%	Ribosomal protein L6 {Bacillus stearothermophilus [TaxId: 1422]}
d1rl6a1	d.141.1.1	37.7%	Ribosomal protein L6 {Bacillus stearothermophilus [TaxId: 1422]}
d1rl6a2	d.141.1.1	37.7%	Ribosomal protein L6 {Bacillus stearothermophilus [TaxId: 1422]}
d1jj2e1	d.141.1.1	37.7%	Ribosomal protein L6 {Archaeon Haloarcula marismortui [TaxId: 2238]}
d1jj2e2	d.141.1.1	37.7%	Ribosomal protein L6 {Archaeon Haloarcula marismortui [TaxId: 2238]}
d1dfup_	b.53.1.1	38.3%	Ribosomal protein L25 {Escherichia coli [TaxId: 562]}
d1feua_	b.53.1.1	38.3%	Ribosomal protein TL5 (general stress protein CTC) {Thermus thermophilus [TaxId: 274]}
d1dfup_	b.53.1.1	38.3%	Ribosomal protein L25 {Escherichia coli [TaxId: 562]}
d1feua_	b.53.1.1	38.3%	Ribosomal protein TL5 (general stress protein CTC) {Thermus thermophilus [TaxId: 274]}
d1bxya_	d.59.1.1	40.8%	Prokaryotic ribosomal protein L30 {Thermus thermophilus [TaxId: 274]}
d1jj2v_	d.59.1.1	40.8%	Archaeal L30 (L30a) {Archaeon Haloarcula marismortui [TaxId: 2238]}
d1bxya_	d.59.1.1	40.8%	Prokaryotic ribosomal protein L30 {Thermus thermophilus [TaxId: 274]}
d1jj2v_	d.59.1.1	40.8%	Archaeal L30 (L30a) {Archaeon Haloarcula marismortui [TaxId: 2238]}
d1jj2j_	b.39.1.1	41.5%	Ribosomal protein L14 {Archaeon Haloarcula marismortui [TaxId: 2238]}
d1whia_	b.39.1.1	41.5%	Ribosomal protein L14 {Bacillus stearothermophilus [TaxId: 1422]}
d1whia_	b.39.1.1	41.5%	Ribosomal protein L14 {Bacillus stearothermophilus [TaxId: 1422]}
d1jj2j_	b.39.1.1	41.5%	Ribosomal protein L14 {Archaeon Haloarcula marismortui [TaxId: 2238]}
d1ad2a_	e.24.1.1	42.1%	Ribosomal protein L1 {Thermus thermophilus [TaxId: 274]}
d1i2aa_	e.24.1.1	42.1%	Ribosomal protein L1 {Archaeon Methanococcus jannaschii [TaxId: 2190]}
d1mzpa_	e.24.1.1	42.1%	Ribosomal protein L1 {Archaeon Sulfolobus acidocaldarius [TaxId: 2285]}
d1ad2a_	e.24.1.1	42.1%	Ribosomal protein L1 {Thermus thermophilus [TaxId: 274]}
d1i2aa_	e.24.1.1	42.1%	Ribosomal protein L1 {Archaeon Methanococcus jannaschii [TaxId: 2190]}
d1mzpa_	e.24.1.1	42.1%	Ribosomal protein L1 {Archaeon Sulfolobus acidocaldarius [TaxId: 2285]}
d1pkpa2	d.50.1.2	42.1%	Ribosomal S5 protein, N-terminal domain {Bacillus stearothermophilus [TaxId: 1422]}
d1pkpa2	d.50.1.2	42.1%	Ribosomal S5 protein, N-terminal domain {Bacillus stearothermophilus [TaxId: 1422]}
d1a32a_	a.16.1.2	42.1%	Ribosomal protein S15 {Bacillus stearothermophilus [TaxId: 1422]}
d1a32a_	a.16.1.2	42.1%	Ribosomal protein S15 {Bacillus stearothermophilus [TaxId: 1422]}
d1j3aa_	c.21.1.1	42.7%	Ribosomal protein L13 {Archaeon Pyrococcus horikoshii [TaxId: 53953]}
d1j3aa_	c.21.1.1	42.7%	Ribosomal protein L13 {Archaeon Pyrococcus horikoshii [TaxId: 53953]}
d1dmga_	c.22.1.1	42.7%	Ribosomal protein L4 {Thermotoga maritima [TaxId: 2336]}
d1jj2c_	c.22.1.1	42.7%	Ribosomal protein L4 {Archaeon Haloarcula marismortui [TaxId: 2238]}
d1dmga_	c.22.1.1	42.7%	Ribosomal protein L4 {Thermotoga maritima [TaxId: 2336]}
d1jj2c_	c.22.1.1	42.7%	Ribosomal protein L4 {Archaeon Haloarcula marismortui [TaxId: 2238]}
d1jj2r_	d.12.1.1	42.7%	Ribosomal protein L23 {Archaeon Haloarcula marismortui [TaxId: 2238]}
d1jj2l_	d.12.1.2	42.7%	Ribosomal protein L15e {Archaeon Haloarcula marismortui [TaxId: 2238]}
d1n88a_	d.12.1.1	42.7%	Ribosomal protein L23 {Thermus thermophilus [TaxId: 274]}
d1xn9a_	d.12.1.3	42.7%	Ribosomal protein S24e {Methanosarcina mazei [TaxId: 2209]}
d2g1da1	d.12.1.3	42.7%	Ribosomal protein S24e {Thermoplasma acidophilum [TaxId: 2303]}
d1jj2r_	d.12.1.1	42.7%	Ribosomal protein L23 {Archaeon Haloarcula marismortui [TaxId: 2238]}
d1n88a_	d.12.1.1	42.7%	Ribosomal protein L23 {Thermus thermophilus [TaxId: 274]}
d1jj2l_	d.12.1.2	42.7%	Ribosomal protein L15e {Archaeon Haloarcula marismortui [TaxId: 2238]}
d1xn9a_	d.12.1.3	42.7%	Ribosomal protein S24e {Methanosarcina mazei [TaxId: 2209]}
d2g1da1	d.12.1.3	42.7%	Ribosomal protein S24e {Thermoplasma acidophilum [TaxId: 2303]}
d1jj2k_	c.12.1.1	42.7%	Ribosomal protein L15 (L15p) {Archaeon Haloarcula marismortui [TaxId: 2238]}
d1jj2n_	c.12.1.1	42.7%	Ribosomal protein L18e {Archaeon Haloarcula marismortui [TaxId: 2238]}
d1jj2k_	c.12.1.1	42.7%	Ribosomal protein L15 (L15p) {Archaeon Haloarcula marismortui [TaxId: 2238]}
d2gyaj1	c.12.1.1	42.7%	Ribosomal protein L15 (L15p) {Escherichia coli [TaxId: 562]}
d1jj2n_	c.12.1.1	42.7%	Ribosomal protein L18e {Archaeon Haloarcula marismortui [TaxId: 2238]}
d1j5et_	a.7.6.1	42.7%	Ribosomal protein S20 {Thermus thermophilus [TaxId: 274]}
d1j5et_	a.7.6.1	42.7%	Ribosomal protein S20 {Thermus thermophilus [TaxId: 274]}
d1i4ja_	d.55.1.1	43.3%	Ribosomal protein L22 {Thermus aquaticus, subsp. Thermus thermophilus [TaxId: 271]}
d1jj2q_	d.55.1.1	43.3%	Ribosomal protein L22 {Archaeon Haloarcula marismortui [TaxId: 2238]}
d1i4ja_	d.55.1.1	43.3%	Ribosomal protein L22 {Thermus aquaticus, subsp. Thermus thermophilus [TaxId: 271]}
d1jj2q_	d.55.1.1	43.3%	Ribosomal protein L22 {Archaeon Haloarcula marismortui [TaxId: 2238]}
d1iqva_	a.75.1.1	44.0%	Ribosomal protein S7 {Archaeon Pyrococcus horikoshii [TaxId: 53953]}
d1rssa_	a.75.1.1	44.0%	Ribosomal protein S7 {Thermus thermophilus [TaxId: 274]}
d1rssa_	a.75.1.1	44.0%	Ribosomal protein S7 {Thermus thermophilus [TaxId: 274]}
d1iqva_	a.75.1.1	44.0%	Ribosomal protein S7 {Archaeon Pyrococcus horikoshii [TaxId: 53953]}
d1i6ua_	d.140.1.1	44.0%	Ribosomal protein S8 {Archaeon Methanococcus jannaschii [TaxId: 2190]}
d1seia_	d.140.1.1	44.0%	Ribosomal protein S8 {Bacillus stearothermophilus [TaxId: 1422]}
d1seia_	d.140.1.1	44.0%	Ribosomal protein S8 {Bacillus stearothermophilus [TaxId: 1422]}
d1i6ua_	d.140.1.1	44.0%	Ribosomal protein S8 {Archaeon Methanococcus jannaschii [TaxId: 2190]}
d1mmsa2	d.47.1.1	44.0%	Ribosomal protein L11, N-terminal domain {Thermotoga maritima [TaxId: 2336]}
d1mmsa2	d.47.1.1	44.0%	Ribosomal protein L11, N-terminal domain {Thermotoga maritima [TaxId: 2336]}
d1wiba_	d.47.1.1	44.0%	60S ribosomal protein L12 {Mouse (Mus musculus) [TaxId: 10090]}
d1j5en_	g.39.1.7	44.6%	Ribosomal protein S14 {Thermus thermophilus [TaxId: 274]}
d1jj2t_	g.39.1.6	44.6%	Ribosomal protein L24e {Archaeon Haloarcula marismortui [TaxId: 2238]}
d1jj2t_	g.39.1.6	44.6%	Ribosomal protein L24e {Archaeon Haloarcula marismortui [TaxId: 2238]}
d1j5en_	g.39.1.7	44.6%	Ribosomal protein S14 {Thermus thermophilus [TaxId: 274]}
d1iq4a_	d.77.1.1	44.6%	Ribosomal protein L5 {Bacillus stearothermophilus [TaxId: 1422]}
d1jj2d_	d.77.1.1	44.6%	Ribosomal protein L5 {Archaeon Haloarcula marismortui [TaxId: 2238]}
d1iq4a_	d.77.1.1	44.6%	Ribosomal protein L5 {Bacillus stearothermophilus [TaxId: 1422]}
d1jj2d_	d.77.1.1	44.6%	Ribosomal protein L5 {Archaeon Haloarcula marismortui [TaxId: 2238]}
d1j5es_	d.28.1.1	44.6%	Ribosomal protein S19 {Thermus thermophilus [TaxId: 274]}
d1j5es_	d.28.1.1	44.6%	Ribosomal protein S19 {Thermus thermophilus [TaxId: 274]}
d1j5ec2	d.53.1.1	47.1%	Ribosomal protein S3 C-terminal domain {Thermus thermophilus [TaxId: 274]}
d1j5ec2	d.53.1.1	47.1%	Ribosomal protein S3 C-terminal domain {Thermus thermophilus [TaxId: 274]}
d1gd8a_	d.188.1.1	49.0%	Prokaryotic ribosomal protein L17 {Thermus thermophilus [TaxId: 274]}
d1gd8a_	d.188.1.1	49.0%	Prokaryotic ribosomal protein L17 {Thermus thermophilus [TaxId: 274]}
d1gyza_	a.144.2.1	49.0%	Ribosomal protein L20 {Aquifex aeolicus [TaxId: 63363]}
d1gyza_	a.144.2.1	49.0%	Ribosomal protein L20 {Aquifex aeolicus [TaxId: 63363]}
d1dd3a1	a.108.1.1	49.6%	Ribosomal protein L7/12, oligomerisation (N-terminal) domain {Thermotoga maritima [TaxId: 2336]}
d1rqta_	a.108.1.1	49.6%	Ribosomal protein L7/12, oligomerisation (N-terminal) domain {Escherichia coli [TaxId: 562]}
d1dd3a1	a.108.1.1	49.6%	Ribosomal protein L7/12, oligomerisation (N-terminal) domain {Thermotoga maritima [TaxId: 2336]}
d1rqta_	a.108.1.1	49.6%	Ribosomal protein L7/12, oligomerisation (N-terminal) domain {Escherichia coli [TaxId: 562]}
d2hbba1	d.100.1.1	49.6%	Ribosomal protein L9 N-domain {Bacillus stearothermophilus [TaxId: 1422]}
d2hbba1	d.100.1.1	49.6%	Ribosomal protein L9 N-domain {Bacillus stearothermophilus [TaxId: 1422]}
d1j5ep_	d.27.1.1	50.3%	Ribosomal protein S16 {Thermus thermophilus [TaxId: 274]}
d1j5ep_	d.27.1.1	50.3%	Ribosomal protein S16 {Thermus thermophilus [TaxId: 274]}
d1diva1	d.99.1.1	50.9%	Ribosomal protein L9 C-domain {Bacillus stearothermophilus [TaxId: 1422]}
d1diva1	d.99.1.1	50.9%	Ribosomal protein L9 C-domain {Bacillus stearothermophilus [TaxId: 1422]}
d1dgza_	g.42.1.1	51.5%	Ribosomal protein L36 {Thermus thermophilus [TaxId: 274]}
d1dgza_	g.42.1.1	51.5%	Ribosomal protein L36 {Thermus thermophilus [TaxId: 274]}
d1ctfa_	d.45.1.1	57.8%	Ribosomal protein L7/12, C-terminal domain {Escherichia coli [TaxId: 562]}
d1ctfa_	d.45.1.1	57.8%	Ribosomal protein L7/12, C-terminal domain {Escherichia coli [TaxId: 562]}
d1r6oc1	d.45.1.2	57.8%	Adaptor protein ClpS (YljA) {Escherichia coli [TaxId: 562]}
d1jj2x_	c.9.2.1	82.3%	Ribosomal protein L32e {Archaeon Haloarcula marismortui [TaxId: 2238]}
d1jj2x_	c.9.2.1	82.3%	Ribosomal protein L32e {Archaeon Haloarcula marismortui [TaxId: 2238]}
d1jj2w_	d.29.1.1	83.0%	Ribosomal protein L31e {Archaeon Haloarcula marismortui [TaxId: 2238]}
d1jj2w_	d.29.1.1	83.0%	Ribosomal protein L31e {Archaeon Haloarcula marismortui [TaxId: 2238]}
d1jj2o_	a.94.1.1	83.0%	Ribosomal protein L19 (L19e) {Archaeon Haloarcula marismortui [TaxId: 2238]}
d1jj2o_	a.94.1.1	83.0%	Ribosomal protein L19 (L19e) {Archaeon Haloarcula marismortui [TaxId: 2238]}
d1jj21_	a.137.1.1	85.5%	Ribosomal protein L39e {Archaeon Haloarcula marismortui [TaxId: 2238]}
d1jj21_	a.137.1.1	85.5%	Ribosomal protein L39e {Archaeon Haloarcula marismortui [TaxId: 2238]}
